# Supplementary material for: Evaluation of Antimicrobial Activity in the Extract of Defatted Hermetia illucens Fed Organic Waste Feed Containing Fermented Effective Microorganisms
Source: Animals (Basel). 2022 Mar 8;12(6):680. doi: 10.3390/ani12060680 (PMC8944688; doi:10.3390/ani12060680)
Supplement: Supplementary file 1 [file animals-12-00680-s001.zip]

Archive with 1 entries (1 files):
- animals-1592119-supplementary.pdf
